# Supplementary material for: Comparison of Nutritional and Functional Components and Antioxidant Activity of Different Foxtail Millet Varieties Grown in the Same Conditions
Source: Foods. 2026 Apr 27;15(9):1516. doi: 10.3390/foods15091516 (PMC13163399; doi:10.3390/foods15091516)
Supplement: Supplementary file 1 [file foods-15-01516-s001.zip]

Archive with 1 entries (1 files):
- foods-4227477-supplementary.pdf
